# Supplementary material for: Real-World Experience with Approved CAR T-Cell Therapies Ciltacabtagene Autoleucel and Idecabtagene Vicleucel in 1272 Relapsed/Refractory Multiple Myeloma Patients
Source: Cancers (Basel). 2026 Mar 20;18(6):1013. doi: 10.3390/cancers18061013 (PMC13024817; doi:10.3390/cancers18061013)
Supplement: Supplementary file 1 [file cancers-18-01013-s001.zip]

Archive with 1 entries (1 files):
- cancers-4199232-supplementary.pdf
